# Supplementary material for: Selective Heterogeneous Fenton Degradation of Formaldehyde Using the Fe-ZSM-5 Catalyst
Source: Molecules. 2024 Jun 19;29(12):2911. doi: 10.3390/molecules29122911 (PMC11206745; doi:10.3390/molecules29122911)
Supplement: Supplementary file 1 [file molecules-29-02911-s001.zip]

Archive with 1 entries (1 files):
- molecules-2985643-Supplementary Materials.pdf
